# Supplementary material for: Prompt Engineering Accelerates the Data‐Driven Discovery of Photocatalysts via an LLM‐Based Model Ensemble Strategy
Source: Adv Sci (Weinh). 2026 Feb 16;13(24):e24215. doi: 10.1002/advs.202524215 (PMC13116308; doi:10.1002/advs.202524215)
Supplement: Supplementary file 2 — Supporting File: advs74454‐sup‐0002‐Data.zip. [file ADVS-13-e24215-s002.zip]

Archive with 2 entries (1 files):
- advs74454-sup-0002-Data/
- advs74454-sup-0002-Data/ML_Data.xlsx
