# Supplementary material for: Prompt Engineering Accelerates the Data‐Driven Discovery of Photocatalysts via an LLM‐Based Model Ensemble Strategy
Source: Adv Sci (Weinh). 2026 Feb 16;13(24):e24215. doi: 10.1002/advs.202524215 (PMC13116308; doi:10.1002/advs.202524215)
Supplement: Supplementary file 2 — Supporting File: advs74454‐sup‐0002‐Data.zip. [file ADVS-13-e24215-s002.zip › advs74454-sup-0002-Data/ML_Data.xlsx]

## Sheet: Sheet1
Heating_Rate	Heating_Temp	Heating_Time	C_N_Ratio	SSA	Stacking_Distance	XRD_Peak	Bandgap	CB	VB	Cut_off	SA_percent	Cc_percent	Defect Type_C vacancy	Defect Type_Crystallinity	Defect Type_Doped	Defect Type_Functional group	Defect Type_N vacancy	Precursor_CA	Precursor_DCDA	Precursor_Mel	Precursor_Urea	Precursor_missing	Atmosphere_Air	Atmosphere_Ar2	Atmosphere_N2	Sacrifice_Agent_M	Sacrifice_Agent_TEOA	Sacrifice_Agent_missing	Co_catalysts_Au	Co_catalysts_Ni	Co_catalysts_Pd	Co_catalysts_Pt	Co_catalysts_missing	HER_Rate_log
2.3	600	4	0.87	17	0.324	27.5	2.66	-1.234	1.528	400	10	3	0	0	0	0	1	0	1	0	0	0	1	0	0	0	1	0	0	0	0	1	0	2.65801
2.5	550	4	0.6512	135.1	0.324	27.2	2.93	-0.82	2.11	420	15	3	1	0	0	0	0	0	0	0	1	0	1	0	0	0	1	0	0	0	0	1	0	3.51911
2	550	2	0.57	48.35	0.324	27.6	2.64	-1.12	1.52	420	20	3	0	0	0	0	1	0	0	1	0	0	1	0	0	0	1	0	0	0	0	1	0	3.30438
2	550	3	0.55	75.85	0.324	27.4	2.76	-1.24	1.52	420	20	3	0	0	0	0	1	0	0	1	0	0	1	0	0	0	1	0	0	0	0	1	0	2.97818
2.5	550	3.5	0.6264	8.4	0.324	27.5	2.77	-1.2	1.57	420	15	3	0	0	0	0	1	0	0	1	0	0	1	0	0	0	1	0	0	0	0	1	0	2.40483
2.5	550	3.5	0.6686	11.2	0.324	27.5	2.78	-1.098	1.354	420	15	3	0	0	0	0	1	0	0	1	0	0	1	0	0	0	1	0	0	0	0	1	0	2.61278
2.5	550	3.5	0.719	20.5	0.324	27.5	2.79	-1.4	1.39	420	15	3	0	0	0	0	1	0	0	1	0	0	1	0	0	0	1	0	0	0	0	1	0	2.81425
2.5	550	3.5	0.6954	17.3	0.324	27.5	2.94	-1.154	1.39	420	15	3	0	0	0	0	1	0	0	1	0	0	1	0	0	0	1	0	0	0	0	1	0	2.73878
2.5	550	3.5	0.6652	10.5	0.324	27.5	3.01	-1.058	1.44	420	15	3	0	0	0	0	1	0	0	1	0	0	1	0	0	0	1	0	0	0	0	1	0	2.4624
2	500	4	0.52	28.3	0.324	27.6	2.77	-1.19	1.58	420	10	3	0	0	0	0	1	0	1	0	0	0	1	0	0	0	1	0	0	0	0	1	0	2.53148
2	500	4	0.53	38.6	0.324	27.6	2.74	-1.16	1.58	420	10	3	0	0	0	0	1	0	1	0	0	0	1	0	0	0	1	0	0	0	0	1	0	2.61278
2	500	4	0.57	34.9	0.324	27.6	2.68	-1.1	1.58	420	10	3	0	0	0	0	1	0	1	0	0	0	1	0	0	0	1	0	0	0	0	1	0	3.06446
2	550	4	0.59	85.4	0.322	27.6	2.67	-0.992	1.62	420	10	3	0	0	1	0	0	0	0	0	1	0	1	0	0	0	1	0	0	0	0	1	0	2.4624
2	550	4	0.587	88.6	0.322	27.6	2.67	-0.992	1.644	420	10	3	0	0	1	0	0	0	0	0	1	0	1	0	0	0	1	0	0	0	0	1	0	2.95328
2	550	4	0.588	92.6	0.322	27.6	2.67	-1.194	1.434	420	10	3	0	0	1	0	0	0	0	0	1	0	1	0	0	0	1	0	0	0	0	1	0	3.10517
2	550	4	0.591	89.6	0.322	27.6	2.67	-0.992	1.644	420	10	3	0	0	1	0	0	0	0	0	1	0	1	0	0	0	1	0	0	0	0	1	0	2.89542
2	520	4	0.648	10.4	0.324	27.5	2.64	-0.81	1.83	420	10	1	0	0	0	0	1	0	0	1	0	0	0	1	0	0	1	0	0	0	0	1	0	2.49136
2	520	4	0.65	10.4	0.324	27.5	2.64	-0.81	1.83	420	10	1	0	0	0	0	1	0	0	1	0	0	0	1	0	0	1	0	0	0	0	1	0	2.49969
2	520	4	0.649	10.4	0.324	27.5	2.64	-0.81	1.83	420	10	1	0	0	0	0	1	0	0	1	0	0	0	1	0	0	1	0	0	0	0	1	0	2.49136
2	500	4	0.721	51.49	0.324	27.2	2.82	-1.39	1.43	440	10	6	0	1	0	0	0	0	1	0	0	0	1	0	0	0	1	0	0	0	0	1	0	1.1038
2	500	4	0.645	51.49	0.324	27.2	1.9	-0.78	1.12	440	10	6	0	1	0	0	0	0	1	0	0	0	0	1	0	0	1	0	0	0	0	1	0	2.19838
15	520	4	0.75	145.8	0.324	27.76	2.92	-1.116	1.686	420	10	3	0	1	0	0	0	0	0	1	0	0	1	0	0	0	1	0	0	0	0	1	0	2.81941
2.3	550	4	0.62	126.69	0.324	27.6	2.79	-0.962	1.802	420	10	1	0	0	0	0	1	0	0	1	0	0	0	0	1	0	1	0	0	0	0	1	0	3.07846
2.3	550	4	0.58	102.82	0.324	27.8	2.76	-1.134	1.544	420	10	1	0	0	0	0	1	0	0	1	0	0	0	0	1	0	1	0	0	0	0	1	0	2.67852
2.3	550	4	0.66	306	0.324	27.67	2.97	-0.94	1.656	300	10	6	0	1	0	0	0	0	1	0	0	0	1	0	0	0	1	0	0	0	0	1	0	3.53275
2.3	550	4	0.6828	71.8	0.326	27.5	2.46	-1.046	1.73	420	10	3	0	0	1	0	0	0	0	1	0	0	1	0	0	0	1	0	0	0	0	1	0	2.66464
2.3	550	4	0.6828	74.6	0.326	27.5	2.41	-1.102	1.61	420	10	3	0	0	1	0	0	0	0	1	0	0	1	0	0	0	1	0	0	0	0	1	0	2.78817
2.3	550	4	0.6736	80.2	0.326	27.5	2.37	-1.05	1.32	420	10	3	0	0	1	0	0	0	0	1	0	0	1	0	0	0	1	0	0	0	0	1	0	2.94939
2.3	550	4	0.6218	84.2	0.326	27.5	2.36	-0.88	1.676	420	10	3	0	0	1	0	0	0	0	1	0	0	1	0	0	0	1	0	0	0	0	1	0	2.91698
2.5	500	4	0.57	22.95	0.324	27.7	2.55	-1.11	1.44	420	10	1	0	0	1	0	0	0	0	1	0	0	0	0	1	1	0	0	0	0	0	1	0	2.82607
2.3	550	4	0.6512	132.39	0.321	27.8	2.86	-1.2	1.66	420	10	3	0	0	0	1	0	0	0	1	0	0	0	0	1	0	1	0	0	0	0	1	0	2.8408
2.3	550	4	0.64	210.33	0.321	27.8	2.77	-1.15	1.62	420	10	3	0	0	0	1	0	0	0	1	0	0	0	0	1	0	1	0	0	0	0	1	0	3.11939
2.3	550	4	0.6512	130.29	0.321	27.8	2.89	-1.21	1.68	420	10	3	0	0	0	1	0	0	0	1	0	0	0	0	1	0	1	0	0	0	0	1	0	2.80963
2.3	550	4	0.512	55	0.324	27.4	2.67	-0.942	1.694	400	10	8	0	0	0	1	0	0	0	0	0	1	1	0	0	1	0	0	0	0	0	1	0	3.09167
2.3	550	4	0.65	90	0.324	27.4	2.69	-1.12	1.57	420	10	0.5	0	0	1	0	0	0	0	1	0	0	1	0	0	0	1	0	0	0	0	1	0	2.60314
2.3	550	4	0.77	30	0.324	27.4	1.78	-1.26	0.52	420	10	3	0	1	0	0	0	0	0	1	0	0	1	0	0	0	1	0	0	0	0	1	0	2.74273
2.5	550	2	0.7628	51.49	0.324	27.5	2.71	-1.04	1.67	420	10	1.5	0	1	0	0	0	0	0	1	0	0	0	0	1	0	1	0	0	0	0	1	0	2.42325
2.5	550	2	0.7628	51.49	0.324	27.5	2.34	-0.73	1.61	420	10	1.5	0	1	0	0	0	0	0	1	0	0	0	0	1	0	1	0	0	0	0	1	0	3.01115
2.5	550	2	0.7448	51.49	0.314	28.4	2.59	-0.99	1.6	420	10	1.5	0	1	0	0	0	0	0	1	0	0	0	0	1	0	1	0	0	0	0	1	0	3.55522
5	450	4	0.6026	37	0.32	27.8	2.58	-0.67	1.91	420	10	3	0	0	1	0	0	0	0	1	0	0	1	0	0	0	1	0	0	0	0	1	0	2.51188
5	500	4	0.6534	44	0.32	27.8	2.67	-0.856	1.758	420	10	3	0	0	1	0	0	0	0	1	0	0	1	0	0	0	1	0	0	0	0	1	0	2.68124
5	550	4	0.655	106	0.32	27.8	2.67	-0.882	1.758	420	10	3	0	0	1	0	0	0	0	1	0	0	1	0	0	0	1	0	0	0	0	1	0	2.8202
5	600	4	0.6974	64	0.32	27.8	2.81	-0.49	2.32	420	10	3	0	0	1	0	0	0	0	1	0	0	1	0	0	0	1	0	0	0	0	1	0	1
2.3	550	4	0.77	27.91	0.324	27.38	2.56	-0.8	1.76	420	10	3	0	0	0	0	1	0	0	1	0	0	1	0	0	0	1	0	0	0	0	1	0	2.22802
2.3	550	4	0.84	6.37	0.324	27.38	2.27	-0.51	1.76	420	10	3	0	0	0	0	1	0	0	1	0	0	1	0	0	0	1	0	0	0	0	1	0	2.20439
2.3	550	4	0.83	28.41	0.324	27.74	2.26	-0.5	1.76	420	10	3	0	0	0	0	1	0	0	1	0	0	1	0	0	0	1	0	0	0	0	1	0	2.36689
2.3	550	4	0.719	19.37	0.324	27.36	2.35	-0.52	1.83	420	10	3	0	1	0	0	0	0	0	1	0	0	1	0	0	0	1	0	0	0	0	1	0	2.21775
2.3	550	4	0.6952	21.87	0.324	27.59	2.48	-0.69	1.79	420	10	3	0	1	0	0	0	0	0	1	0	0	1	0	0	0	1	0	0	0	0	1	0	2.53071
2.5	550	2	0.693	6.6	0.324	27.35	2.67	-0.8	1.824	400	10	3	0	1	0	0	0	1	0	0	0	0	1	0	0	0	1	0	0	0	0	1	0	2.12385
2.5	550	2	0.656	7.6	0.324	27.35	2.67	-0.834	1.862	400	10	3	0	1	0	0	0	0	1	0	0	0	1	0	0	0	1	0	0	0	0	1	0	2.53148
2.5	550	2	0.6572	10	0.324	27.35	2.67	-0.834	1.862	400	10	3	0	1	0	0	0	0	0	1	0	0	1	0	0	0	1	0	0	0	0	1	0	2.54033
2.5	550	2	0.6438	18.1	0.324	27.35	2.72	-0.802	1.838	400	10	3	0	1	0	0	0	1	0	0	0	0	1	0	0	0	1	0	0	0	0	1	0	2.98137
2.5	550	2	0.66	9.5	0.324	27.3	2.63	-0.68	1.95	420	10	3	0	0	0	0	1	0	1	0	0	0	1	0	0	0	1	0	0	0	0	1	0	2.41497
2.5	550	2	0.69	116.6	0.324	27.3	2.2	-0.33	1.87	420	10	3	0	0	0	0	1	0	1	0	0	0	1	0	0	0	1	0	0	0	0	1	0	3.5172
2.5	500	4	0.7366	64.2	0.324	27.5	2.65	-0.59	2.06	420	17	3	0	0	1	0	0	0	0	1	0	0	1	0	0	0	1	0	0	0	0	1	0	1.78533
2.5	500	4	0.7438	67.1	0.324	27.5	2.63	-0.4	2.23	420	17	3	0	0	1	0	0	0	0	1	0	0	1	0	0	0	1	0	0	0	0	1	0	1.91381
2.5	500	4	0.7186	181.3	0.324	27.5	2.52	-0.64	1.88	420	17	3	0	0	1	0	0	0	0	1	0	0	1	0	0	0	1	0	0	0	0	1	0	2.08991
2.3	550	3	0.67	57.4	0.324	27.3	2.79	-1.08	1.71	420	20	3	0	0	1	0	0	0	0	1	0	0	1	0	0	1	0	0	0	0	0	0	1	3.07918
5	550	4	0.6402	81.99	0.273	27.5	2.7	-1.15	1.55	420	15	3	0	0	1	0	0	0	0	1	0	0	1	0	0	0	1	0	0	0	0	0	1	2.10247
2.5	500	2	0.687	51.49	0.324	27.4	2.75	-0.31	2.44	420	10	3	0	0	1	0	0	0	0	1	0	0	1	0	0	0	1	0	0	0	0	0	1	2.22583
10	550	2	0.7128	9.65	0.324	27.4	2.7	-1.332	1.362	420	10	1	0	0	1	0	0	0	0	1	0	0	1	0	0	0	1	0	0	0	0	1	0	1.73239
10	550	2	0.7514	15	0.324	27.4	2.67	-1.42	1.25	420	10	1	0	0	1	0	0	0	0	1	0	0	1	0	0	0	1	0	0	0	0	1	0	2.07918
10	550	2	0.7254	12.52	0.324	27.4	2.67	-1.42	1.25	420	10	1	0	0	1	0	0	0	0	1	0	0	1	0	0	0	1	0	0	0	0	1	0	2.26007
10	550	2	0.7214	12.73	0.324	27.4	2.67	-1.42	1.25	420	10	1	0	0	1	0	0	0	0	1	0	0	1	0	0	0	1	0	0	0	0	1	0	2.11727
10	550	2	0.6936	7.49	0.324	27.4	2.67	-1.332	1.362	420	10	1	0	0	1	0	0	0	0	1	0	0	1	0	0	0	1	0	0	0	0	1	0	2.01703
2.3	550	4	0.7376	51.49	0.324	27.4	2.67	-1.042	1.59	420	20	0.6	0	0	1	0	0	0	0	0	1	0	1	0	0	1	0	0	0	0	0	1	0	2.1038
2.3	550	4	0.7376	51.49	0.324	27.4	2.67	-1.042	1.59	420	20	0.6	0	0	1	0	0	0	0	0	1	0	1	0	0	1	0	0	0	0	0	1	0	2.18184
2.3	550	4	0.7376	51.49	0.324	27.4	2.67	-1.042	1.59	420	20	0.6	0	0	1	0	0	0	0	0	1	0	1	0	0	1	0	0	0	0	0	1	0	2.32634
2.3	550	4	0.7376	51.49	0.324	27.4	2.67	-1.042	1.59	420	20	0.6	0	0	1	0	0	0	0	0	1	0	1	0	0	1	0	0	0	0	0	1	0	1.80618
2.3	550	4	0.7376	51.49	0.324	27.4	2.67	-1.042	1.59	420	20	0.6	0	0	1	0	0	0	0	0	1	0	1	0	0	1	0	0	0	0	0	1	0	1.27875
2.5	520	4	0.638	13.3	0.324	27.4	2.8	-0.866	1.796	420	10	1	0	0	1	0	0	0	0	1	0	0	1	0	0	0	1	0	0	0	0	1	0	1.60206
2.5	520	4	0.6386	22.3	0.324	27.4	2.83	-0.95	1.704	420	10	1	0	0	1	0	0	0	0	1	0	0	1	0	0	0	1	0	0	0	0	1	0	1.96473
2.5	520	4	0.5834	34.2	0.324	27.4	2.88	-0.858	1.826	420	10	1	0	0	1	0	0	0	0	1	0	0	1	0	0	0	1	0	0	0	0	1	0	2.04532
2.5	520	4	0.6074	28	0.324	27.4	2.83	-0.95	1.704	420	10	1	0	0	1	0	0	0	0	1	0	0	1	0	0	0	1	0	0	0	0	1	0	1.98945
2.3	550	4	0.7376	51.49	0.324	27.4	2.67	-1.042	1.59	420	20	0.5	0	0	1	0	0	0	0	1	0	0	1	0	0	1	0	0	0	0	0	1	0	1.5611
5	550	2	0.6864	154.94	0.324	27.3	2.41	-1	1.598	420	20	3	0	0	1	0	0	0	0	1	0	0	1	0	0	1	0	0	0	0	0	0	1	2.20917
5	550	4	0.7216	51.49	0.324	27.4	2.57	-1.258	1.566	420	10	3	0	0	1	0	0	0	0	1	0	0	1	0	0	0	1	0	0	0	0	1	0	2.85884
15	550	2	0.638	51.49	0.324	27.4	2.4	-0.79	1.61	420	20	0.3	0	0	1	0	0	0	0	0	0	1	1	0	0	0	1	0	0	0	0	1	0	2.18752
2.3	550	4	0.764	25	0.324	27.5	2.67	-0.756	1.746	420	10	3	0	0	1	0	0	0	0	1	0	0	1	0	0	0	0	1	0	0	0	0	1	2.09691
5	550	2	0.644	26	0.324	27.4	2.7	-0.832	1.5	420	10	3	0	0	1	0	0	0	0	1	0	0	0	0	1	1	0	0	0	0	0	0	1	1.04139
5	550	2	0.644	18	0.324	27.4	2.7	-0.932	1.586	420	10	3	0	0	1	0	0	0	0	1	0	0	0	0	1	1	0	0	0	0	0	0	1	2.00432
5	550	2	0.644	9	0.324	27.4	2.7	-0.858	1.688	420	10	3	0	0	1	0	0	0	0	1	0	0	0	0	1	1	0	0	0	0	0	0	1	1.75587
5	550	2	0.644	7	0.324	27.4	2.7	-1.156	1.422	420	10	3	0	0	1	0	0	0	0	1	0	0	0	0	1	1	0	0	0	0	0	0	1	1.51851
5	550	3	0.6852	91.8	0.324	27.8	2.69	-1.03	1.66	400	10	3	0	0	0	0	1	0	0	0	1	0	1	0	0	0	1	0	0	0	0	1	0	4.06885
5	550	3	0.623	51.98	0.324	27.6	2.78	-1.16	1.62	400	10	3	0	0	0	0	1	0	0	0	1	0	1	0	0	0	1	0	0	0	0	1	0	2.59879
2.5	520	4	0.5834	33.48	0.324	27.5	2.6	-0.95	1.65	420	10	3	0	0	1	0	0	0	0	1	0	0	1	0	0	0	1	0	0	0	0	1	0	3.9123
2.3	550	4	0.69	39.27	0.324	27.6	2.42	-1.13	1.29	420	10	1	0	0	0	0	1	0	0	1	0	0	1	0	0	0	1	0	0	0	0	1	0	2.53807
2.3	550	4	0.77	30.62	0.324	27.7	1.88	-0.81	1.07	420	10	1	0	0	0	0	1	0	0	1	0	0	1	0	0	0	1	0	0	0	0	1	0	2.58816
2.3	550	4	0.7376	51.49	0.324	27.1	2.66	-1.248	1.41	420	25	1	0	0	1	0	0	0	0	1	0	0	1	0	0	1	0	0	0	0	0	1	0	2.90309
2.5	500	4	0.676	21.25	0.324	27.5	2.56	-0.99	1.57	420	10	3	0	0	0	0	1	0	0	1	0	0	0	0	1	0	1	0	0	0	0	1	0	2.52504
2.5	500	4	0.68	53.14	0.324	27.5	2.47	-1.05	1.42	420	10	3	0	0	0	0	1	0	0	1	0	0	0	0	1	0	1	0	0	0	0	1	0	2.91328
2	520	3	0.65	116	0.324	27.5	2.64	-0.778	1.89	400	20	3	0	0	0	0	1	0	0	1	0	0	1	0	0	0	1	0	0	0	0	1	0	2.90309
2	520	3	0.654	189	0.324	27.5	2.6	-1.07	1.71	400	20	3	0	0	0	0	1	0	0	1	0	0	1	0	0	0	1	0	0	0	0	1	0	3.17609
2	520	3	0.655	211	0.324	27.5	2.6	-1.108	1.74	400	20	3	0	0	0	0	1	0	0	1	0	0	1	0	0	0	1	0	0	0	0	1	0	3.39794
2	520	3	0.656	233	0.324	27.5	2.6	-1.2	1.626	400	20	3	0	0	0	0	1	0	0	0	1	0	1	0	0	0	1	0	0	0	0	1	0	3.49136
2	520	3	0.658	299	0.324	27.5	2.61	-1.074	1.612	400	20	3	0	0	0	0	1	0	0	0	1	0	1	0	0	0	1	0	0	0	0	1	0	3.32222
3	550	4	0.69	36.3	0.324	26.3	2.65	-0.8	1.85	420	10	3	0	0	0	0	1	0	1	0	0	0	0	0	1	0	1	0	0	0	0	1	0	3.07188
3	550	4	0.7	65	0.324	26.3	2.66	-0.74	1.92	420	10	3	0	0	0	0	1	0	1	0	0	0	0	0	1	0	1	0	0	0	0	1	0	3.32056
3	550	4	0.66	67.6	0.324	27.1	2.93	-0.64	2.29	420	10	3	0	0	0	0	1	0	1	0	0	0	0	0	1	0	1	0	0	0	0	1	0	3.04021
10	550	4	0.582	116.1	0.324	27.5	2.79	-1.37	1.42	420	10	3	0	0	1	0	0	0	0	0	1	0	1	0	0	0	1	0	0	0	0	1	0	3.56229
10	550	4	0.579	132.5	0.317	27.8	2.94	-1.25	1.69	420	10	3	0	0	1	0	0	0	0	0	1	0	1	0	0	0	1	0	0	0	0	1	0	3.33244
10	550	4	0.595	139.1	0.317	27.8	2.86	-1.13	1.73	420	10	3	0	0	1	0	0	0	0	0	1	0	1	0	0	0	1	0	0	0	0	1	0	3.77815
2.5	500	4	0.76	51.49	0.32	27.2	2.51	-0.846	1.822	420	10	3	0	0	1	0	0	0	1	0	0	0	1	0	0	0	1	0	0	0	0	1	0	3.17609
2	550	4	0.6738	43.16	0.324	27.4	2.62	-1.36	1.26	420	20	3	0	0	1	0	0	0	0	1	0	0	1	0	0	0	1	0	0	0	0	1	0	2.18583
2	550	4	0.6352	85.79	0.324	27.4	2.71	-1.42	1.29	420	20	3	0	0	1	0	0	0	0	1	0	0	1	0	0	0	1	0	0	0	0	1	0	2.41061
2	550	4	0.6322	94.68	0.324	27.4	2.72	-1.43	1.29	420	20	3	0	0	1	0	0	0	0	1	0	0	1	0	0	0	1	0	0	0	0	1	0	2.4524
2	550	4	0.6864	155.88	0.324	27.4	2.66	-1.47	1.19	420	20	3	0	0	1	0	0	0	0	1	0	0	1	0	0	0	1	0	0	0	0	1	0	2.78774
3	550	4	0.7108	381	0.324	27.4	2.97	-1.168	1.414	400	10	3	0	1	0	0	0	0	0	1	0	0	0	0	1	0	1	0	0	0	0	1	0	3.4133
2	550	2	0.72	226.19	0.324	27.1	2.68	-1.16	1.52	420	10	3	0	0	0	0	1	0	1	0	0	0	0	0	1	0	1	0	0	0	0	1	0	3.2675
2	600	2	0.68	65	0.324	27.9	2.71	-1.05	1.66	420	10	3	0	0	0	0	1	0	1	0	0	0	0	0	1	0	1	0	0	0	0	1	0	3.10796
2.3	550	4	0.7236	384	0.324	27.7	2.65	-1.4	1.25	420	10	3	0	0	1	0	0	0	0	1	0	0	1	0	0	0	1	0	0	0	0	1	0	3.26951
2.3	600	4	0.6822	43.8	0.326	27.4	2.85	-1	1.738	395	10	3	0	1	0	0	0	0	0	0	1	0	0	0	1	0	1	0	0	0	0	1	0	3.52205
2.3	550	4	0.663	12.8	0.326	27.4	2.8	-0.862	1.824	395	10	3	0	1	0	0	0	0	1	0	0	0	0	0	1	0	1	0	0	0	0	1	0	2.53782
5	550	4	0.73	11.3	0.324	27.4	2.67	-1.42	1.25	420	10	0.5	0	0	1	0	0	0	1	0	0	0	1	0	0	1	0	0	0	0	0	1	0	2.09691
5	550	4	0.74	11.3	0.324	27.4	2.67	-1.42	1.25	420	10	0.5	0	0	1	0	0	0	1	0	0	0	1	0	0	1	0	0	0	0	0	1	0	2.37658
5	550	4	0.76	12.1	0.324	27.4	2.67	-1.42	1.25	420	10	0.5	0	0	1	0	0	0	1	0	0	0	1	0	0	1	0	0	0	0	0	1	0	2.47349
5	550	4	0.78	12.6	0.324	27.4	2.67	-1.42	1.25	420	10	0.5	0	0	1	0	0	0	1	0	0	0	1	0	0	1	0	0	0	0	0	1	0	2.44716
5	550	4	0.8	12.5	0.324	27.4	2.67	-1.42	1.25	420	10	0.5	0	0	1	0	0	0	1	0	0	0	1	0	0	1	0	0	0	0	0	1	0	2.38917
10	550	4	0.613	51.49	0.324	27.5	2.67	-0.918	1.726	400	25	1	0	0	1	0	0	1	0	0	0	0	0	0	1	1	0	0	0	0	0	1	0	2.36361
1	600	4	0.68	37	0.324	27.5	2.67	-1.004	1.72	420	10	2.3	0	0	1	0	0	0	1	0	0	0	0	1	0	0	1	0	0	0	0	1	0	2.93651
12	500	4	0.69	122	0.324	27.5	2.67	-0.952	1.87	420	10	2.3	0	0	1	0	0	0	1	0	0	0	0	1	0	0	1	0	0	0	0	1	0	3.03342
12	500	6	0.82	60	0.324	27.5	2.67	-0.644	1.99	420	10	2.3	0	0	1	0	0	0	1	0	0	0	1	0	0	0	1	0	0	0	0	1	0	3.69082
2.3	550	4	0.6842	67	0.324	27.5	2.67	-0.968	1.786	420	10	3	0	0	1	0	0	1	0	0	0	0	1	0	0	0	1	0	0	0	0	1	0	3.17319
2.3	550	4	0.6538	126	0.324	27.5	2.67	-0.93	1.826	420	10	3	0	0	1	0	0	1	0	0	0	0	1	0	0	0	1	0	0	0	0	1	0	3.15229
2.3	550	4	0.6646	235	0.324	27.5	2.67	-1.134	1.652	420	10	3	0	0	1	0	0	1	0	0	0	0	1	0	0	0	1	0	0	0	0	1	0	3.09342
2.3	550	4	0.7108	373	0.324	27.5	2.67	-1.168	1.414	420	10	3	0	0	1	0	0	1	0	0	0	0	1	0	0	0	1	0	0	0	0	1	0	2.83885
2.3	400	4	0.6945	125	0.324	27.5	2.67	-1.008	1.704	420	10	3	0	0	1	0	0	1	0	0	0	0	1	0	0	0	1	0	0	0	0	1	0	1.95424
2.3	450	4	0.6913	117	0.324	27.5	2.67	-1.04	1.738	420	10	3	0	0	1	0	0	1	0	0	0	0	1	0	0	0	1	0	0	0	0	1	0	2.5682
2.3	500	4	0.6507	113	0.324	27.5	2.67	-0.922	1.938	420	10	3	0	0	1	0	0	1	0	0	0	0	1	0	0	0	1	0	0	0	0	1	0	2.83251
2.3	600	4	0.7112	102	0.324	27.5	2.67	-0.896	1.682	420	10	3	0	0	1	0	0	1	0	0	0	0	1	0	0	0	1	0	0	0	0	1	0	2.92942
15	450	2	0.666	20.17	0.329	27.1	2.77	-1.026	1.6	420	10	0.5	0	1	0	0	0	0	0	0	1	0	1	0	0	0	1	0	0	0	0	1	0	2
15	500	2	0.635	27.33	0.328	27.2	2.68	-0.792	1.79	420	10	0.5	0	1	0	0	0	0	0	0	1	0	1	0	0	0	1	0	0	0	0	1	0	2.32634
15	550	2	0.651	32.65	0.327	27.3	2.61	-1.176	1.454	420	10	0.5	0	1	0	0	0	0	0	0	1	0	1	0	0	0	1	0	0	0	0	1	0	2.69636
15	600	2	0.659	72.48	0.326	27.6	2.52	-0.922	1.708	420	10	0.5	0	1	0	0	0	0	0	0	1	0	1	0	0	0	1	0	0	0	0	1	0	3.03262
15	650	2	0.659	95.6	0.321	27.8	2.58	-1.076	1.472	420	10	0.5	0	1	0	0	0	0	0	0	1	0	1	0	0	0	1	0	0	0	0	1	0	2.93298
2.3	550	4	0.68	63	0.324	27.3	2.85	-1.06	1.79	420	10	6	0	0	1	0	0	0	1	0	0	0	1	0	0	0	1	0	0	0	0	1	0	2.90849
2.3	500	3	0.6344	5.6	0.324	27.8	2.78	-0.76	2.02	400	20	1	0	0	1	0	0	0	0	1	0	0	0	0	1	0	1	0	0	0	0	1	0	2.03342
2.3	500	3	1.3105	84.2	0.324	27.6	2.94	-0.82	2.12	400	20	1	0	0	1	0	0	0	0	1	0	0	0	0	1	0	1	0	0	0	0	1	0	2.64048
2.3	500	3	0.6344	8.3	0.324	27.4	2.68	-0.69	1.99	400	20	1	0	0	1	0	0	0	0	1	0	0	0	0	1	0	1	0	0	0	0	1	0	2.70757
2.3	500	3	0.6507	122.6	0.324	27.7	2.91	-0.83	2.08	400	20	1	0	0	1	0	0	0	0	1	0	0	0	0	1	0	1	0	0	0	0	1	0	3.20303
5	500	4	0.6084	14.6	0.329	27.1	1.8	-0.83	1.728	420	10	5	0	0	0	1	0	0	1	0	0	0	1	0	0	0	1	0	0	0	0	1	0	1.51851
5	550	4	0.6782	16.7	0.329	27.1	1.65	-0.9	1.612	420	10	5	0	0	0	1	0	0	1	0	0	0	1	0	0	0	1	0	0	0	0	1	0	1.90849
5	600	4	0.6392	32.9	0.329	27.1	1.55	-1.004	1.72	420	10	5	0	0	0	1	0	0	1	0	0	0	1	0	0	0	1	0	0	0	0	1	0	2.52763
6.7	550	4	0.594	9.21	0.324	26.8	2.65	-0.98	1.67	400	10	3	0	0	1	0	0	0	0	1	0	0	1	0	0	0	1	0	0	0	0	1	0	2.74312
2.3	550	4	0.6836	13	0.324	27.4	2.72	-1.056	1.304	420	10	3	0	0	1	0	0	0	1	0	0	0	0	0	1	0	1	0	0	0	0	1	0	2.47712
2.3	550	4	0.701	15	0.324	27.4	2.72	-1.14	1.198	420	10	3	0	0	1	0	0	0	1	0	0	0	0	0	1	0	1	0	0	0	0	1	0	2.57978
2.3	550	4	0.6908	16	0.324	27.4	2.71	-1.06	1.234	420	10	3	0	0	1	0	0	0	1	0	0	0	0	0	1	0	1	0	0	0	0	1	0	2.75282
2.3	550	4	0.719	19	0.324	27.4	2.7	-0.874	1.618	420	10	3	0	0	1	0	0	0	1	0	0	0	0	0	1	0	1	0	0	0	0	1	0	2.88874
2.3	550	4	0.75	23	0.324	27.4	2.69	-0.658	1.882	420	10	3	0	0	1	0	0	0	1	0	0	0	0	0	1	0	1	0	0	0	0	1	0	2.77815
2.3	550	5	0.76	47	0.324	27.5	2.49	-0.67	1.82	420	10	1.2	0	0	1	0	0	0	1	0	0	0	0	1	0	0	1	0	0	0	0	1	0	2.57403
2.3	550	4	0.76	51.49	0.33	27.4	2.63	-1.154	1.484	420	10	3	0	0	1	0	0	0	1	0	0	0	1	0	0	0	1	0	0	0	0	1	0	2.10721
2	500	2	0.567	6.82	0.324	27.4	2.5	-0.882	1.69	420	10	3	0	0	1	0	0	0	0	1	0	0	1	0	0	0	1	0	0	0	0	1	0	2.44248
2.5	600	2	0.7228	310.7	0.323	27.6	2.58	-0.86	1.72	420	10	3	0	1	0	0	0	1	0	0	0	0	1	0	0	0	1	0	0	0	0	1	0	2.79934
2.5	600	2	0.6692	51.49	0.323	27.6	2.67	-0.802	1.858	420	10	3	0	1	0	0	0	1	0	0	0	0	1	0	0	0	1	0	0	0	0	1	0	2.70114
2.5	600	2	0.6692	51.49	0.323	27.6	2.72	-0.802	1.858	420	10	3	0	1	0	0	0	1	0	0	0	0	1	0	0	0	1	0	0	0	0	1	0	2.53466
5	520	2	0.6784	51.49	0.328	27.2	2.69	-0.8	1.89	420	10	3	0	1	0	0	0	0	0	1	0	0	0	0	1	0	1	0	0	0	0	1	0	3.19728
5	520	2	0.6784	51.49	0.326	27.4	2.65	-0.85	1.8	420	10	3	0	1	0	0	0	0	0	0	1	0	0	0	1	0	1	0	0	0	0	1	0	2.77815
5	520	2	0.6784	51.49	0.324	27.1	2.78	-0.8	1.98	420	10	3	0	1	0	0	0	0	0	0	1	0	0	0	1	0	1	0	0	0	0	1	0	2.35218
5	500	2	0.6064	39	0.324	27	2.67	-0.944	1.682	420	15	1	0	1	0	0	0	0	0	0	1	0	1	0	0	0	1	0	0	0	0	1	0	1.72916
5	500	2	0.7366	51	0.324	27	2.67	-0.732	1.918	420	15	1	0	1	0	0	0	0	0	0	1	0	1	0	0	0	1	0	0	0	0	1	0	2.32797
5	500	2	1.3105	84	0.324	27	2.67	-0.72	2.074	420	15	1	0	1	0	0	0	0	0	0	1	0	1	0	0	0	1	0	0	0	0	1	0	2.08386
5	500	2	0.6786	50	0.324	27	2.67	-0.846	1.822	420	15	1	0	1	0	0	0	0	0	0	1	0	1	0	0	0	1	0	0	0	0	1	0	1.8791
2	500	4	0.7056	51.49	0.324	27.5	2.69	-0.966	1.712	400	10	3	0	0	1	0	0	0	0	1	0	0	1	0	0	0	1	0	0	0	0	1	0	2.19866
2	500	4	0.7056	51.49	0.324	27.5	2.55	-0.966	1.712	400	10	3	0	0	1	0	0	0	0	1	0	0	1	0	0	0	1	0	0	0	0	1	0	2.08636
2	500	4	0.7056	51.49	0.324	27.5	2.45	-0.966	1.712	400	10	3	0	0	1	0	0	0	0	1	0	0	1	0	0	0	1	0	0	0	0	1	0	2.13033
2	500	4	0.7056	51.49	0.324	27.5	1.92	-0.966	1.712	400	10	3	0	0	1	0	0	0	0	1	0	0	1	0	0	0	1	0	0	0	0	1	0	1.27875
2	500	4	0.7056	51.49	0.324	27.5	1.92	-0.966	1.712	400	10	3	0	0	1	0	0	0	0	1	0	0	1	0	0	0	1	0	0	0	0	1	0	0.845098
20	550	4	0.621	51.49	0.326	27.4	2.67	-1.216	1.472	420	10	1	0	0	1	0	0	0	0	1	0	0	0	1	0	0	1	0	0	0	0	1	0	2.20683
20	550	4	0.642	51.49	0.326	27.4	2.67	-1.216	1.472	420	10	1	0	0	1	0	0	0	0	1	0	0	0	1	0	0	1	0	0	0	0	1	0	2.39829
20	550	4	0.64	51.49	0.326	27.4	2.67	-1.216	1.472	420	10	1	0	0	1	0	0	0	0	1	0	0	0	1	0	0	1	0	0	0	0	1	0	2.46613
20	550	4	0.644	51.49	0.326	27.4	2.67	-1.216	1.472	420	10	1	0	0	1	0	0	0	0	1	0	0	0	1	0	0	1	0	0	0	0	1	0	2.3681
20	550	4	0.64	51.49	0.326	27.4	2.67	-1.216	1.472	420	10	1	0	0	1	0	0	0	0	1	0	0	0	1	0	0	1	0	0	0	0	1	0	2.23729
20	550	4	0.643	51.49	0.326	27.4	2.67	-1.216	1.472	420	10	1	0	0	1	0	0	0	0	1	0	0	0	1	0	0	1	0	0	0	0	1	0	2.18921
5	550	4	0.667	116.9	0.324	27.6	2.67	-0.884	1.758	420	10	3	0	1	0	0	0	0	0	0	1	0	1	0	0	0	1	0	0	0	0	1	0	3.56835
5	550	4	0.74	108.2	0.324	27.6	2.61	-0.93	1.68	420	10	3	0	1	0	0	0	0	0	0	1	0	1	0	0	0	1	0	0	0	0	1	0	3.7659
5	550	4	0.6308	88.1	0.324	27.6	2.67	-1.242	1.368	420	10	3	0	1	0	0	0	0	0	0	1	0	1	0	0	0	1	0	0	0	0	1	0	3.68073
5	550	4	0.69	61.4	0.324	27.6	2.67	-1.03	1.644	420	10	3	0	1	0	0	0	0	0	0	1	0	1	0	0	0	1	0	0	0	0	1	0	3.55596
2.5	550	2	0.746	51.49	0.324	27.4	2.58	-0.82	1.76	420	10	5	0	0	1	0	0	0	0	0	1	0	1	0	0	1	0	0	0	0	0	1	0	3.64028
5	600	4	0.758	100	0.324	27.4	2.54	-1.02	1.52	420	10	1	0	0	0	0	1	0	0	1	0	0	0	1	0	0	1	0	0	0	0	1	0	3.88762
5	620	4	0.7058	111	0.324	27.4	2.53	-1.04	1.49	420	10	1	0	0	0	0	1	0	0	1	0	0	0	1	0	0	1	0	0	0	0	1	0	4.05038
5	600	4	0.646	22	0.324	27.6	2.71	-1.15	1.56	420	10	1	0	0	0	0	1	0	0	1	0	0	0	1	0	0	1	0	0	0	0	1	0	3.29885
12	500	4	0.72	203	0.324	28.3	2.67	-1.06	1.73	420	10	3	0	1	0	0	0	0	0	1	0	0	1	0	0	1	0	0	0	0	0	1	0	3.0026
2.3	550	4	0.6	119	0.324	27	2.78	-0.83	1.95	410	10	3	0	0	1	0	0	1	0	0	0	0	0	0	1	0	1	0	0	0	0	1	0	2.29226
2.3	550	4	0.6	193	0.324	27	2.79	-0.7	2.09	410	10	3	0	0	1	0	0	1	0	0	0	0	0	0	1	0	1	0	0	0	0	1	0	2.85126
2.3	550	4	0.6	157	0.324	27	2.78	-0.82	1.97	410	10	3	0	0	1	0	0	1	0	0	0	0	0	0	1	0	1	0	0	0	0	1	0	2.89763
2.3	550	4	0.61	206	0.324	27	2.75	-1.134	1.652	410	10	3	0	0	1	0	0	1	0	0	0	0	0	0	1	0	1	0	0	0	0	1	0	2.86806
2.3	550	4	0.63	190	0.324	27	2.73	-0.78	1.95	410	10	3	0	0	1	0	0	1	0	0	0	0	0	0	1	0	1	0	0	0	0	1	0	2.76641
2.3	550	4	0.64	188	0.324	27	2.67	-0.818	1.948	410	10	3	0	0	1	0	0	1	0	0	0	0	0	0	1	0	1	0	0	0	0	1	0	2.62737
2.5	600	4	0.6914	78.2	0.324	27.5	2.67	-0.922	1.708	420	10	1	0	0	1	0	0	0	0	0	1	0	1	0	0	0	1	0	0	0	0	1	0	2.80889
2	450	2	0.7141	78.7	0.324	27.5	2.67	-1.016	1.716	420	10	1	0	0	1	0	0	0	0	0	1	0	0	0	1	0	1	0	0	0	0	1	0	3.20683
2	450	2	0.7063	78.9	0.324	27.5	2.71	-1.39	1.32	420	10	1	0	0	1	0	0	0	0	0	1	0	0	0	1	0	1	0	0	0	0	1	0	3.36474
2	450	2	0.7063	77.9	0.324	27.5	2.8	-1.26	1.54	420	10	1	0	0	1	0	0	0	0	0	1	0	0	0	1	0	1	0	0	0	0	1	0	2.78176
2.5	600	1.5	0.58	4.6	0.324	27.5	2.71	-1.13	1.58	420	15	1	0	0	1	0	0	0	0	1	0	0	0	0	1	1	0	0	0	0	0	1	0	2.54407
2.5	600	1.5	0.57	27	0.324	27.2	2.62	-1.09	1.53	420	15	1	0	0	1	0	0	0	0	1	0	0	0	0	1	1	0	0	0	0	0	1	0	3.53148
2.5	600	1.5	0.58	42.9	0.324	27	2.6	-1.05	1.55	420	15	1	0	0	1	0	0	0	0	1	0	0	0	0	1	1	0	0	0	0	0	1	0	4.02531
2.5	600	2	0.686	63.8	0.324	27.6	2.76	-1.12	1.64	420	15	3	0	1	0	0	0	0	0	0	1	0	1	0	0	0	1	0	0	0	0	1	0	2.25648
2.5	600	2	0.711	61.2	0.324	28.1	2.56	-0.98	1.58	420	15	3	0	1	0	0	0	0	0	0	1	0	1	0	0	0	1	0	0	0	0	1	0	2.98078
2.5	600	2	0.689	60.1	0.324	27.6	2.56	-0.92	1.64	420	15	3	0	1	0	0	0	0	0	0	1	0	1	0	0	0	1	0	0	0	0	1	0	3.20588
2.5	600	2	0.721	65.2	0.324	28.1	2.31	-0.97	1.34	420	15	3	0	1	0	0	0	0	0	0	1	0	1	0	0	0	1	0	0	0	0	1	0	3.42975
2.3	550	4	0.6792	11.78	0.324	27.4	2.78	-1.056	1.304	420	10	3	0	0	1	0	0	0	0	1	0	0	0	0	1	0	1	0	0	0	0	1	0	2.6319
2.3	550	4	0.6584	116.53	0.324	27.4	2.89	-0.66	2.23	420	10	3	0	0	1	0	0	0	0	1	0	0	0	0	1	0	1	0	0	0	0	1	0	2.64404
2.3	550	4	0.675	115.79	0.324	27.4	2.67	-0.884	1.758	420	10	3	0	0	1	0	0	0	0	1	0	0	0	0	1	0	1	0	0	0	0	1	0	3.79327
5	550	4	0.735	163.5	0.324	27.4	2.79	-1.02	1.77	420	10	1	0	0	1	0	0	0	0	1	0	0	1	0	0	0	1	0	0	0	0	1	0	3.23487
5	550	4	0.772	140.9	0.324	27.4	2.76	-1.06	1.7	420	10	1	0	0	1	0	0	0	0	1	0	0	1	0	0	0	1	0	0	0	0	1	0	3.5966
5	620	4	0.6914	74.4	0.324	27.1	2.65	-1.3	1.35	420	10	3	0	0	0	0	1	0	0	1	0	0	0	1	0	0	1	0	0	0	0	1	0	3.63347
2.5	550	4	0.7316	30	0.324	27.8	2.35	-0.882	1.306	400	10	1.5	0	0	1	0	0	0	0	1	0	0	1	0	0	0	1	0	0	0	0	1	0	4.1303
2.5	450	4	0.6961	133	0.324	27.7	2.77	-0.55	2.22	420	10	3	0	0	1	0	0	0	0	1	0	0	0	0	1	0	1	0	0	0	0	1	0	2.77815
10	550	4	0.74	24.45	0.324	27.5	2.73	-1.52	1.21	420	15	3	0	0	1	0	0	0	0	1	0	0	1	0	0	0	1	0	0	0	0	1	0	1.27875
10	550	4	0.7054	8.68	0.324	27.5	2.73	-1.42	1.31	420	15	3	0	0	1	0	0	0	0	1	0	0	1	0	0	0	1	0	1	0	0	0	0	2.14613
10	550	4	0.73	9.21	0.324	27.5	2.73	-0.98	1.75	420	15	3	0	0	1	0	0	0	0	1	0	0	1	0	0	0	1	0	0	0	1	0	0	2.79239
10	550	4	0.7148	23.04	0.324	27.5	2.73	-1.31	1.42	420	15	3	0	0	1	0	0	0	0	1	0	0	1	0	0	0	1	0	0	0	0	1	0	3.27646
5	550	4	0.6736	78	0.324	27.8	2.67	-1.29	1.62	420	10	3	0	0	1	0	0	0	0	1	0	0	0	1	0	0	1	0	0	0	0	1	0	2.13033
5	550	4	0.646	98	0.324	27.8	2.67	-1.36	1.484	420	10	8.7	0	0	1	0	0	0	0	1	0	0	0	1	0	0	1	0	0	0	0	1	0	4.35507
5	600	2	0.6692	51.49	0.324	27.7	2.74	-0.802	1.858	420	10	0.16	0	0	1	0	0	0	0	0	1	0	0	1	0	0	1	0	0	0	0	1	0	3.80346
2	400	2	0.6356	41.4	0.324	27.2	2.62	-1.08	1.566	420	10	2.3	0	0	0	0	1	0	1	0	0	0	1	0	0	0	1	0	0	0	0	1	0	3.13098
2	560	2	0.8376	38.1	0.324	27.2	2.47	-1.094	1.278	420	10	1.45	0	0	0	0	1	0	1	0	0	0	1	0	0	0	1	0	0	0	0	1	0	3.17898
2	620	2	0.6692	49.7	0.324	27.2	2.14	-0.802	1.858	420	10	2.72	0	0	0	0	1	0	1	0	0	0	1	0	0	0	1	0	0	0	0	1	0	3.48001
2	500	4	0.709	11.2	0.324	27.7	2.66	-1.12	1.54	420	20	1	0	1	0	0	0	0	0	1	0	0	1	0	0	0	1	0	0	0	0	1	0	2.4843
2	500	2	0.685	42.5	0.324	27.8	2.67	-0.866	1.79	420	20	1	0	1	0	0	0	0	0	1	0	0	1	0	0	0	1	0	0	0	0	1	0	3.3032
2	500	2	0.877	164.2	0.324	28.2	2.75	-0.97	1.78	420	20	1	0	1	0	0	0	0	0	1	0	0	1	0	0	0	1	0	0	0	0	1	0	3.90255
5	550	4	0.7216	51.49	0.29	26.5	3.02	-1.01	2.01	420	10	3	0	1	0	0	0	0	0	1	0	0	0	1	0	0	1	0	0	0	0	1	0	2.0463
5	550	4	0.7216	51.49	0.33	28.3	2.65	-1.42	1.23	420	10	3	0	1	0	0	0	0	0	1	0	0	0	0	1	0	1	0	0	0	0	1	0	2.74527
5	550	4	0.7216	51.49	0.33	28.3	2.68	-1.2	1.48	420	10	3	0	1	0	0	0	0	0	1	0	0	0	1	0	0	1	0	0	0	0	1	0	2.94939
12	500	4	0.7056	51.49	0.324	28.3	2.7	-0.846	1.822	420	10	3	0	1	0	0	0	0	0	1	0	0	1	0	0	0	1	0	0	0	0	1	0	1.83506
5	550	4	0.7216	51.49	0.324	28.3	2.8	-1.4	1.4	420	10	3	0	1	0	0	0	0	0	1	0	0	0	0	1	0	1	0	0	0	0	1	0	2.83476
5	550	2	0.671	59.3	0.324	27.2	2.61	-0.44	2.17	400	10	3	0	1	0	0	0	0	0	0	1	0	1	0	0	0	1	0	0	0	0	1	0	2.89209
5	500	4	0.657	217.1	0.324	27.2	2.82	-0.46	2.36	400	10	3	0	1	0	0	0	0	0	0	1	0	0	1	0	0	1	0	0	0	0	1	0	3.5302
2.5	550	4	0.72	6	0.324	27.4	2.59	-1.46	1.13	420	10	3	1	0	0	0	0	0	1	0	0	0	1	0	0	0	1	0	0	0	0	1	0	2.62325
5	510	4	0.66	196	0.324	27.4	2.9	-1.35	1.55	420	10	3	1	0	0	0	0	0	1	0	0	0	0	1	0	0	1	0	0	0	0	1	0	3.91855
5	550	4	0.6678	1.74	0.324	27.5	2.71	-0.68	2.03	400	10	1	0	0	1	0	0	0	0	1	0	0	1	0	0	0	1	0	0	0	0	1	0	2.13767
5	550	4	0.6678	1.35	0.324	27.5	2.71	-0.79	1.92	400	10	1	0	0	1	0	0	0	0	0	1	0	1	0	0	0	1	0	0	0	0	1	0	2.42711
2	300	4	0.6424	3.17	0.324	27.5	2.62	-1.48	1.14	400	10	1	0	0	1	0	0	0	0	0	1	0	0	0	1	0	1	0	0	0	0	1	0	3.30792
2	550	2	0.7138	18.2	0.324	27.4	2.19	-0.932	1.586	420	10	1	0	0	1	0	0	0	1	0	0	0	1	0	0	0	1	0	0	0	0	1	0	3.68574
2.3	520	5	0.664	209.73	0.324	27.7	2.72	-1.2	1.626	420	10	3	0	0	1	0	0	0	0	1	0	0	1	0	0	0	1	0	0	0	0	1	0	1.60206
2.3	550	4	0.675	113.67	0.324	27.7	2.72	-1.13	1.59	420	10	3	0	0	1	0	0	0	0	1	0	0	1	0	0	0	1	0	0	0	0	1	0	2.25527
2.3	550	4	0.6864	152.27	0.324	27.7	1.99	-0.63	1.36	420	10	3	0	0	1	0	0	0	0	1	0	0	1	0	0	0	1	0	0	0	0	1	0	3.16435
2.3	550	4	0.6624	117.42	0.324	27.4	2.67	-0.884	1.758	420	10	3	0	0	1	0	0	0	0	1	0	0	1	0	0	0	1	0	0	0	0	1	0	2.53148
2.3	550	4	0.643	186.53	0.324	27.4	2.67	-0.818	1.948	420	10	3	0	0	1	0	0	0	0	1	0	0	1	0	0	0	1	0	0	0	0	1	0	3.44404
2.3	550	4	0.7216	51.49	0.327	27.3	2.84	-1.89	0.95	420	10	3	0	0	1	0	0	0	0	1	0	0	0	0	1	0	1	0	0	0	0	1	0	3.58771
2.3	550	4	0.67	8	0.324	27.3	2.74	-1.32	1.42	420	10	3	0	0	1	0	0	0	0	1	0	0	0	0	1	0	1	0	0	0	0	1	0	1.94448
2.3	550	4	0.7	57	0.324	27	2.67	-1.19	1.48	420	10	3	0	0	1	0	0	0	0	1	0	0	0	0	1	0	1	0	0	0	0	1	0	3.08279
2.3	550	4	0.73	61.3	0.324	26.4	2.65	-1.06	1.59	420	10	3	0	0	1	0	0	0	0	1	0	0	0	0	1	0	1	0	0	0	0	1	0	3.42813
2.3	550	4	0.61	60	0.324	27.6	2.54	-1.1	1.44	420	10	3	0	0	1	0	0	0	0	0	1	0	1	0	0	0	1	0	0	0	0	1	0	2.26007
2.3	550	4	0.688	59	0.324	28.2	2.38	-1.03	1.644	420	10	3	0	0	1	0	0	0	0	0	1	0	1	0	0	0	1	0	0	0	0	1	0	3.43329
2.3	550	4	0.67	94	0.324	28.2	2.49	-1.05	1.44	420	10	3	0	0	1	0	0	0	0	0	1	0	1	0	0	0	1	0	0	0	0	1	0	3.53744
2.3	550	4	0.6322	93	0.324	28.2	2.5	-1.194	1.434	420	10	3	0	0	1	0	0	0	0	0	1	0	1	0	0	0	1	0	0	0	0	1	0	3.51812
2.3	550	4	0.6218	82	0.324	28.2	2.53	-0.908	1.676	420	10	3	0	0	1	0	0	0	0	0	1	0	1	0	0	0	1	0	0	0	0	1	0	3.34361
2	550	3	0.8276	39.2	0.324	27.5	2.58	-1.016	1.41	420	10	3	0	0	1	0	0	0	0	1	0	0	1	0	0	0	1	0	0	0	0	1	0	1.98677
2	550	3	1.355	36.5	0.324	27.5	2.43	-0.96	1.564	420	10	3	0	0	1	0	0	0	0	1	0	0	1	0	0	0	1	0	0	0	0	1	0	2.79934
2	550	3	0.7084	48	0.324	27.5	2.3	-1.09	1.528	420	10	3	0	0	1	0	0	0	0	1	0	0	1	0	0	0	1	0	0	0	0	1	0	2.80482
2	550	3	0.719	19.7	0.324	27.5	2.15	-0.874	1.618	420	10	3	0	0	1	0	0	0	0	1	0	0	1	0	0	0	1	0	0	0	0	1	0	2.62839
2	550	3	0.78	30.6	0.324	27.5	2	-0.882	1.306	420	10	3	0	0	1	0	0	0	0	1	0	0	1	0	0	0	1	0	0	0	0	1	0	2.62221
2	550	3	0.7	57.9	0.324	27.5	1.65	-1.26	1.45	420	10	3	0	0	1	0	0	0	0	1	0	0	1	0	0	0	1	0	0	0	0	1	0	2.68931
2.5	650	3	0.705	51.49	0.324	27.5	2.83	-1.074	1.552	420	10	3	0	0	1	0	0	0	0	0	1	0	1	0	0	0	1	0	0	0	0	1	0	3.27623
5	550	3	0.62	50.8	0.328	27.7	2.97	-1.26	1.71	420	10	3	0	0	1	0	0	0	0	0	1	0	1	0	0	0	1	0	0	0	0	1	0	2.72973
5	550	3	0.7	19	0.322	27.7	2.96	-1.35	1.61	420	10	3	0	0	1	0	0	0	0	0	1	0	1	0	0	0	1	0	0	0	0	1	0	3.56149
2.5	550	4	0.688	12.1	0.324	26.6	2.58	-0.82	1.76	420	10	3	0	0	0	0	1	0	1	0	0	0	0	0	1	0	1	0	0	0	0	1	0	3.25554
2.5	550	4	0.695	11.8	0.324	26.6	2.57	-0.92	1.65	420	10	3	0	0	0	0	1	0	1	0	0	0	0	0	1	0	1	0	0	0	0	1	0	3.58911
5	550	4	0.664	66.4	0.299	29.8	2.64	-1.16	1.48	420	20	1	0	0	1	0	0	0	0	1	0	0	1	0	0	0	1	0	0	0	0	1	0	3.17932
2.5	500	4	0.6084	13.6	0.324	27.1	2.64	-0.53	2.11	420	10	3	0	0	1	0	0	1	0	0	0	0	0	0	1	0	1	0	0	0	0	1	0	2.42813
2.5	500	4	0.6084	19.9	0.324	27.1	2.59	-0.86	1.73	420	10	3	0	0	1	0	0	1	0	0	0	0	0	0	1	0	1	0	0	0	0	1	0	2.52114
2.5	500	4	0.6084	15.2	0.324	27.1	2.52	-1.01	1.51	420	10	3	0	0	1	0	0	1	0	0	0	0	0	0	1	0	1	0	0	0	0	1	0	2.65801
2.5	500	4	0.6084	18.4	0.324	27.1	2.46	-0.99	1.47	420	10	3	0	0	1	0	0	1	0	0	0	0	0	0	1	0	1	0	0	0	0	1	0	2.989
12	450	4	0.6975	105	0.324	27.8	2.67	-1.146	1.638	420	10	3	0	1	0	0	0	0	0	1	0	0	0	0	1	1	0	0	0	0	0	1	0	2.57978
12	500	4	0.6507	113	0.324	27.8	2.67	-0.79	1.972	420	10	3	0	1	0	0	0	0	0	1	0	0	0	0	1	1	0	0	0	0	0	1	0	2.68124
12	550	4	0.683	115	0.324	27.8	2.67	-0.884	1.758	420	10	3	0	1	0	0	0	0	0	1	0	0	0	0	1	1	0	0	0	0	0	1	0	2.81954
12	600	4	0.7332	87	0.324	27.8	2.67	-0.966	1.638	420	10	3	0	1	0	0	0	0	0	1	0	0	0	0	1	1	0	0	0	0	0	1	0	2.63347
12	550	4	0.647	15	0.324	27.8	2.67	-1.318	1.422	420	10	3	0	1	0	0	0	0	0	1	0	0	1	0	0	1	0	0	0	0	0	1	0	1.95424
10	550	2	0.71	63	0.326	27.4	2.74	-1.41	1.33	420	10	3	0	1	0	0	0	0	0	0	1	0	0	0	1	0	1	0	0	0	0	1	0	2
10	550	2	0.68	51.49	0.313	27.7	2.67	-1.258	1.566	420	10	3	0	0	1	0	0	0	0	0	1	0	0	0	1	0	1	0	0	0	0	1	0	3.47712
10	550	2	0.75	51.49	0.307	27.9	2.67	-1.258	1.566	420	10	3	0	1	0	0	0	0	0	0	1	0	0	0	1	0	1	0	0	0	0	1	0	2.14613
10	550	2	0.72	85	0.292	28.2	2.56	-1.6	0.96	420	10	3	0	0	1	0	0	0	0	0	1	0	0	0	1	0	1	0	0	0	0	1	0	3.22531
2	550	4	0.665	5.5	0.326	27.4	2.74	-1.73	1.01	420	10	3	0	0	1	0	0	0	1	0	0	0	1	0	0	0	1	0	0	0	0	1	0	1.64345
2	550	4	0.667	5.6	0.326	27.4	2.72	-1.73	0.99	420	10	3	0	0	1	0	0	0	1	0	0	0	1	0	0	0	1	0	0	0	0	1	0	2.01284
2	550	4	0.668	6.7	0.326	27.4	2.69	-1.76	0.93	420	10	3	0	0	1	0	0	0	1	0	0	0	1	0	0	0	1	0	0	0	0	1	0	2.0569
2	550	4	0.67	6.9	0.326	27.4	2.66	-1.81	0.85	420	10	3	0	0	1	0	0	0	1	0	0	0	1	0	0	0	1	0	0	0	0	1	0	2.2833
2	550	4	0.676	9.9	0.326	27.4	2.06	-1.52	0.54	420	10	3	0	0	1	0	0	0	1	0	0	0	1	0	0	0	1	0	0	0	0	1	0	2.65896
2	550	4	0.677	12.1	0.326	27.4	1.92	-1.46	0.46	420	10	3	0	0	1	0	0	0	1	0	0	0	1	0	0	0	1	0	0	0	0	1	0	2.88762
2	550	4	0.682	16.4	0.326	27.4	2.01	-1.52	0.49	420	10	3	0	0	1	0	0	0	1	0	0	0	1	0	0	0	1	0	0	0	0	1	0	2.8169
2	550	4	0.693	40	0.326	27.4	2.05	-1.55	0.5	420	10	3	0	0	1	0	0	0	1	0	0	0	1	0	0	0	1	0	0	0	0	1	0	2.74507
3	520	4	0.6446	8.2	0.324	27.5	2.75	-1.37	1.38	420	10	3	0	0	0	1	0	0	0	1	0	0	1	0	0	0	1	0	0	1	0	0	0	3.14721
3	520	4	0.687	48.2	0.324	27.8	2.7	-0.89	1.81	420	10	3	0	0	0	1	0	0	0	1	0	0	1	0	0	0	1	0	0	1	0	0	0	3.64106
3	520	4	0.6742	195.3	0.324	27.8	2.96	-1.88	1.08	420	10	3	0	0	0	1	0	0	0	1	0	0	1	0	0	0	1	0	0	1	0	0	0	3.91031
5	550	2	0.724	85	0.324	27.4	2.67	-1.24	1.43	420	10	3	0	0	1	0	0	0	0	0	1	0	1	0	0	0	1	0	0	0	0	1	0	3.40824
5	550	2	0.716	74	0.324	27.4	2.58	-1.22	1.36	420	10	3	0	0	1	0	0	0	0	0	1	0	1	0	0	0	1	0	0	0	0	1	0	3.74507
5	550	2	0.721	72	0.324	27.4	2.68	-1.34	1.34	420	10	3	0	0	1	0	0	0	0	0	1	0	1	0	0	0	1	0	0	0	0	1	0	3.5682
1	600	4	0.86	372	0.324	27	2.2	-0.73	1.47	420	10	3	0	1	0	0	0	0	1	0	0	0	0	1	0	0	1	0	0	0	0	1	0	4.2275
1	600	4	0.72	330	0.324	26.7	2.7	-1.49	1.21	420	10	3	0	1	0	0	0	0	1	0	0	0	0	1	0	0	1	0	0	0	0	1	0	2.96426
4	550	4	0.7026	11	0.324	27.4	2.67	-0.56	2.11	420	10	3	0	1	0	0	0	0	1	0	0	0	0	0	1	0	1	0	0	0	0	1	0	2
4	550	4	0.855	34	0.324	27.8	2.46	-1.04	1.42	420	10	3	0	0	1	0	0	0	0	1	0	0	0	0	1	0	1	0	0	0	0	1	0	3.617
2.3	550	4	0.7	56	0.326	27.4	2.75	-1.212	1.444	420	10	3	0	1	0	0	0	1	0	0	0	0	0	0	1	0	1	0	0	0	0	1	0	3.5682
2.5	550	4	0.73	160	0.324	27.4	2.86	-0.876	1.72	420	10	3	0	1	0	0	0	1	0	0	0	0	1	0	0	0	1	0	0	0	0	1	0	4.15685
5	550	4	0.617	79.29	0.324	27.6	2.35	-0.61	1.74	420	10	3	0	0	0	0	1	0	0	0	1	0	1	0	0	0	1	0	0	0	0	1	0	3.56003
5	500	2	0.5725	92.41	0.324	27.3	2.94	-1.36	1.58	420	10	1	1	0	0	0	0	0	0	1	0	0	0	1	0	0	1	0	0	0	0	1	0	3.18591
2.5	550	2	0.694	9.78	0.324	27.4	2.65	-1.03	1.62	420	10	0.1	0	0	0	0	1	0	0	1	0	0	1	0	0	0	0	1	0	0	0	1	0	2.92686
2.5	550	2	0.763	17.01	0.324	27.4	2.61	-0.98	1.63	420	10	0.1	0	0	0	0	1	0	0	1	0	0	1	0	0	0	0	1	0	0	0	1	0	3.14613
2.5	550	2	0.806	24.85	0.324	27.4	2.58	-0.91	1.67	420	10	0.1	0	0	0	0	1	0	0	1	0	0	1	0	0	0	0	1	0	0	0	1	0	3.38202
2.5	550	2	0.826	51.49	0.324	27.4	2.57	-0.86	1.71	420	10	0.1	0	0	0	0	1	0	0	1	0	0	1	0	0	0	0	1	0	0	0	1	0	3.20003
2.5	550	2	0.862	51.49	0.324	27.4	2.54	-0.79	1.75	420	10	0.1	0	0	0	0	1	0	0	1	0	0	1	0	0	0	0	1	0	0	0	1	0	2.99344
2	520	4	0.6386	21	0.324	27.1	2.7	-0.95	1.704	420	10	3	1	0	0	0	0	0	0	1	0	0	1	0	0	0	1	0	0	0	0	1	0	2.73239
5	590	2	0.6974	59.8	0.324	27.4	2.51	-1.12	1.39	420	10	1	1	0	0	0	0	0	0	1	0	0	0	0	1	0	1	0	0	0	0	1	0	3.70927
2.5	550	4	0.717	51.49	0.319	27.6	2.75	-0.96	1.77	400	10	3	0	0	0	1	0	0	0	1	0	0	1	0	0	0	1	0	0	0	1	0	0	2.77815
2.1	520	4	0.668	172	0.324	27.4	2.67	-1.172	1.612	420	10	3	0	0	0	1	0	0	0	0	1	0	1	0	0	0	1	0	0	0	0	1	0	2.57978
2.1	520	4	0.668	193	0.324	27.4	2.67	-1.07	1.71	420	10	3	0	0	0	1	0	0	0	0	1	0	1	0	0	0	1	0	0	0	0	1	0	3.0086
2.1	520	4	0.668	223	0.324	27.4	2.67	-1.2	1.626	420	10	3	0	0	0	1	0	0	0	0	1	0	1	0	0	0	1	0	0	0	0	1	0	3.13354
2.1	520	4	0.669	213	0.324	27.4	2.67	-1.2	1.626	420	10	3	0	0	0	1	0	0	0	0	1	0	1	0	0	0	1	0	0	0	0	1	0	2.94448
2.1	520	4	0.674	141	0.324	27.4	2.67	-1.116	1.686	420	10	3	0	0	0	1	0	0	0	0	1	0	1	0	0	0	1	0	0	0	0	1	0	1.88081
12	550	4	0.6328	125	0.316	28.3	2.72	-1.072	1.664	420	10	3	0	1	0	0	0	0	0	1	0	0	0	0	1	1	0	0	0	0	0	1	0	2.74036
12	550	4	0.643	191	0.324	27.3	2.68	-0.818	1.948	420	10	3	0	1	0	0	0	0	0	1	0	0	0	0	1	1	0	0	0	0	0	1	0	1.66276
12	550	4	0.7182	35	0.324	27.9	2.88	-1.01	1.554	420	10	3	0	1	0	0	0	0	0	1	0	0	0	0	1	1	0	0	0	0	0	1	0	0.30103
12	550	4	0.6942	8	0.326	27.4	2.76	-1.332	1.362	420	10	3	0	1	0	0	0	0	0	1	0	0	0	0	1	1	0	0	0	0	0	1	0	0.60206
5	600	4	0.6692	51.49	0.324	27.8	2.78	-0.802	1.858	420	10	3	0	0	0	1	0	0	0	1	0	0	1	0	0	0	1	0	0	0	0	1	0	3.86534
5	600	4	0.6692	51.49	0.324	27.8	2.76	-0.802	1.858	420	10	3	0	0	0	1	0	0	0	1	0	0	1	0	0	0	1	0	0	0	0	1	0	3.86817
5	600	4	0.6692	51.49	0.324	27.8	2.77	-0.57	2.2	420	10	3	0	0	0	1	0	0	0	1	0	0	1	0	0	0	1	0	0	0	0	1	0	3.79498
2.5	500	2	0.738	55.8	0.324	27.38	2.67	-0.87	1.8	420	10	3	0	0	0	1	0	0	0	0	1	0	1	0	0	0	1	0	0	0	0	1	0	2.2331
2.5	500	2	0.727	37.5	0.324	27.38	2.4	-0.92	1.48	420	10	3	0	0	0	1	0	0	0	0	1	0	1	0	0	0	1	0	0	0	0	1	0	2.90086
5	550	4	0.762	11.7	0.324	27.5	2.65	-1.248	1.422	420	10	3	0	0	1	0	0	0	1	0	0	0	1	0	0	0	1	0	0	0	0	1	0	2.08934
5	550	4	0.71	36.9	0.324	27.5	2.75	-0.81	1.94	420	10	3	0	0	1	0	0	0	1	0	0	0	1	0	0	0	1	0	0	0	0	1	0	2.59765
5	550	4	0.6866	19.75	0.324	27.3	2.67	-0.746	1.87	420	10	3	0	0	1	0	0	0	1	0	0	0	1	0	0	0	1	0	0	0	0	1	0	2.41192
2.5	500	4	0.6344	7.98	0.324	27.4	2.58	-0.76	1.82	420	10	3	0	0	0	0	1	0	0	1	0	0	0	0	1	0	1	0	0	0	0	1	0	1.97405
2.5	500	4	0.6126	28.81	0.324	27.4	2.59	-0.47	2.12	420	10	3	0	0	0	0	1	0	0	1	0	0	0	0	1	0	1	0	0	0	0	1	0	2.62118
2.5	500	4	0.5834	31.04	0.324	27.4	2.4	-0.49	1.91	420	10	3	0	0	0	1	0	0	0	1	0	0	0	0	1	0	1	0	0	0	0	1	0	3.10857
2.5	500	4	0.5834	31.11	0.324	27.4	2.6	-0.7	1.9	420	10	3	0	0	0	1	0	0	0	1	0	0	0	0	1	0	1	0	0	0	0	1	0	2.55388
2.3	550	4	0.7016	8	0.326	27.39	2.63	-0.21	2.42	420	10	3	0	1	0	0	0	0	0	1	0	0	1	0	0	0	1	0	0	0	0	1	0	1.76343
2.3	550	4	0.719	21	0.325	27.46	2.66	-0.29	2.37	420	10	3	0	1	0	0	0	0	0	1	0	0	1	0	0	0	1	0	0	0	0	1	0	2.13354
2.3	550	4	0.6218	82	0.324	27.58	2.69	-0.35	2.34	420	10	3	0	1	0	0	0	0	0	1	0	0	1	0	0	0	1	0	0	0	0	1	0	2.53275
2.3	550	4	0.667	170	0.322	27.71	2.75	-0.44	2.31	420	10	3	0	1	0	0	0	0	0	1	0	0	1	0	0	0	1	0	0	0	0	1	0	2.71933
2.5	550	2	0.598	4.2	0.323	27.3	2.78	-1.01	1.77	420	15	3	0	1	0	0	0	0	0	1	0	0	0	1	0	0	1	0	0	0	0	1	0	1.89432
2.5	550	2	0.587	5.1	0.323	27.3	2.68	-0.9	1.73	420	15	3	0	1	0	0	0	0	0	1	0	0	0	1	0	0	1	0	0	0	0	1	0	0.20412
2.5	550	2	0.607	8.5	0.323	27.3	2.42	-1.09	1.33	420	15	3	0	1	0	0	0	0	0	1	0	0	0	1	0	0	1	0	0	0	0	1	0	2.25527
5	550	4	0.706	13.82	0.324	27.7	2.74	-0.982	1.722	400	10	1	0	1	0	0	0	0	0	1	0	0	1	0	0	0	1	0	0	0	0	1	0	2.13033
5	550	4	0.6458	80	0.324	27.7	2.88	-0.866	1.722	400	10	1	0	1	0	0	0	0	0	1	0	0	1	0	0	0	1	0	0	0	0	1	0	2.62325
5	600	2	0.635	17	0.324	27.8	2.8	-1.31	1.49	400	10	3	0	1	0	0	0	0	0	1	0	0	1	0	0	0	1	0	0	0	0	1	0	2.29226
5	600	2	0.646	42	0.324	27.8	2.96	-1.15	1.81	400	10	3	0	1	0	0	0	0	0	1	0	0	1	0	0	0	1	0	0	0	0	1	0	3.06859
2.5	550	4	0.6344	121.63	0.326	27.62	2.53	-0.95	1.58	420	20	3	0	0	0	1	0	0	0	0	1	0	1	0	0	0	1	0	0	0	0	1	0	2.31952
2.5	550	4	0.667	169.22	0.326	27.4	2.67	-0.876	1.72	420	20	3	0	0	0	1	0	0	0	0	1	0	1	0	0	0	1	0	0	0	0	1	0	2.65091
2.5	550	4	0.6646	228.54	0.326	27.5	2.73	-1.134	1.652	420	20	3	0	0	0	1	0	0	0	0	1	0	1	0	0	0	1	0	0	0	0	1	0	2.77068
2.5	550	4	0.6646	256.98	0.326	27.5	2.76	-0.85	1.908	420	20	3	0	0	0	1	0	0	0	0	1	0	1	0	0	0	1	0	0	0	0	1	0	2.85277
2.5	550	4	0.7236	421.59	0.326	27.45	2.78	-1.36	1.42	420	20	3	0	0	0	1	0	0	0	0	1	0	1	0	0	0	1	0	0	0	0	1	0	2.92236
2	550	4	0.693	8.6	0.324	27.3	2.78	-1.04	1.74	400	10	3	0	0	0	0	1	0	0	1	0	0	1	0	0	0	1	0	0	0	0	1	0	2.96661
2	550	4	0.758	127.8	0.324	27.3	2.75	-0.73	2.02	400	10	3	0	0	0	0	1	0	0	1	0	0	1	0	0	0	1	0	0	0	0	1	0	4.07372
5	500	4	0.7366	61	0.324	27.2	2.8	-1.022	1.636	400	10	3	0	0	1	0	0	0	0	0	1	0	1	0	0	0	1	0	0	0	0	1	0	2.01703
5	500	4	0.7366	63	0.324	27.2	2.8	-0.892	1.798	400	10	3	0	0	1	0	0	0	0	0	1	0	1	0	0	0	1	0	0	0	0	1	0	2.45788
5	500	4	0.7401	72	0.324	27.2	2.75	-1.3	1.45	400	10	3	0	0	1	0	0	0	0	0	1	0	1	0	0	0	1	0	0	0	0	1	0	2.0569
5	500	4	0.7141	70	0.324	27.2	2.75	-1.3	1.45	400	10	3	0	0	1	0	0	0	0	0	1	0	1	0	0	0	1	0	0	0	0	1	0	1.89763
5	500	4	0.667	124	0.324	27.8	2.7	-1.17	1.53	420	10	3	0	1	0	0	0	0	0	1	0	0	1	0	0	0	1	0	0	0	0	1	0	3.53908
12	550	4	0.65	10	0.035	27.1	2.67	-1.332	1.362	420	10	3	0	1	0	0	0	0	0	1	0	0	1	0	0	0	1	0	0	0	0	1	0	2.77815
12	550	4	0.66	90	0.035	27.1	2.67	-1.242	1.368	420	10	3	0	1	0	0	0	0	0	1	0	0	1	0	0	0	1	0	0	0	0	1	0	2.94448
12	550	4	0.7	119	0.035	27.1	2.67	-0.884	1.758	420	10	3	0	1	0	0	0	0	0	1	0	0	1	0	0	0	1	0	0	0	0	1	0	3.86923
12	550	4	0.73	93	0.035	27.1	2.67	-1.242	1.368	420	10	3	0	1	0	0	0	0	0	1	0	0	1	0	0	0	1	0	0	0	0	1	0	3.91169
12	550	4	0.78	26	0.035	27.1	2.67	-1.096	1.552	420	10	3	0	1	0	0	0	0	0	1	0	0	1	0	0	0	1	0	0	0	0	1	0	3.39445
12	550	4	0.87	12	0.035	27.1	2.67	-1.332	1.362	420	10	3	0	1	0	0	0	0	0	1	0	0	1	0	0	0	1	0	0	0	0	1	0	2.20412
3	550	4	0.656	49	0.321	27.8	2.71	-1.12	1.59	420	10	3	0	0	0	1	0	0	0	1	0	0	1	0	0	0	1	0	0	0	0	1	0	2.32222
3	550	4	0.662	91.1	0.322	27.7	2.64	-1.2	1.44	420	10	3	0	0	0	1	0	0	0	1	0	0	1	0	0	0	1	0	0	0	0	1	0	3.29973
2.5	540	4	0.674	68.3	0.324	27.5	2.7	-1.02	1.678	420	15	0.5	0	1	0	0	0	0	0	1	0	0	0	1	0	0	1	0	0	0	0	1	0	3.04922
2.5	540	4	0.684	45.3	0.324	28	2.7	-1.164	1.338	420	15	0.5	0	1	0	0	0	0	0	1	0	0	0	1	0	0	1	0	0	0	0	1	0	2.99564
2.3	550	4	0.595	61	0.324	27.2	2.67	-0.906	1.72	410	10	3	0	0	0	1	0	0	0	1	0	0	0	0	1	0	1	0	0	0	0	1	0	1.90309
2.3	550	4	0.663	24	0.324	27.2	2.67	-0.638	1.87	410	10	3	0	0	0	1	0	0	0	1	0	0	0	0	1	0	1	0	0	0	0	1	0	1.90309
2.3	550	4	0.625	35	0.324	27.2	2.67	-1.01	1.554	410	10	3	0	0	0	1	0	0	0	1	0	0	0	0	1	0	1	0	0	0	0	1	0	2.14613
2.3	550	4	0.618	71	0.324	27.2	2.67	-1.046	1.73	410	10	3	0	0	0	1	0	0	0	1	0	0	0	0	1	0	1	0	0	0	0	1	0	2.66276
2.3	550	4	0.599	70	0.324	27.2	2.67	-1	1.74	410	10	3	0	0	0	1	0	0	0	1	0	0	0	0	1	0	1	0	0	0	0	1	0	2.44716
10	550	2	0.66	10.6	0.324	27.3	2.67	-1.332	1.362	420	10	3	0	1	0	0	0	0	0	1	0	0	1	0	0	0	1	0	0	0	0	1	0	2.69197
5	550	2	0.68	117.7	0.324	27.3	2.67	-0.884	1.758	420	10	3	0	1	0	0	0	0	0	1	0	0	1	0	0	0	1	0	0	0	0	1	0	3.719
2.5	550	5	0.719	21.8	0.336	27.6	2.63	-0.88	1.75	420	10	1	0	0	1	0	0	0	0	1	0	0	0	1	0	0	1	0	0	0	0	1	0	1.90309
2.5	550	5	0.851	36.3	0.336	27.6	2.26	-0.79	1.47	420	10	1	0	0	1	0	0	0	0	1	0	0	0	1	0	0	1	0	0	0	0	1	0	3.54691
2.5	500	5	0.687	46.4	0.336	27.6	2.71	-0.84	1.87	420	10	1	0	0	1	0	0	0	0	1	0	0	0	0	1	0	1	0	0	0	0	1	0	3.02243
50	480	2	0.591	7.7	0.324	27.2	2.67	-1.17	1.5	400	20	3	0	1	0	0	0	0	1	0	0	0	1	0	0	0	1	0	0	0	0	1	0	2.29667
50	520	2	0.636	8.8	0.324	27.3	2.6	-1.09	1.51	400	20	3	0	1	0	0	0	0	1	0	0	0	1	0	0	0	1	0	0	0	0	1	0	2.27875
50	560	2	0.646	9.1	0.325	27.4	2.5	-0.92	1.58	400	20	3	0	1	0	0	0	0	1	0	0	0	1	0	0	0	1	0	0	0	0	1	0	3.06296
50	600	2	0.641	5.9	0.325	27.4	2.54	-1	1.54	400	20	3	0	1	0	0	0	0	1	0	0	0	1	0	0	0	1	0	0	0	0	1	0	2.63448
50	615	2	0.655	7.2	0.325	27.4	2.55	-0.98	1.57	400	20	3	0	1	0	0	0	0	1	0	0	0	1	0	0	0	1	0	0	0	0	1	0	2.60206
2.5	600	4	0.68	10	0.324	27.3	2.76	-1.46	1.3	420	10	3	0	1	0	0	0	1	0	0	0	0	1	0	0	0	1	0	0	0	0	1	0	2.74819
2.5	600	4	0.72	25	0.32	27.9	2.92	-1.16	1.76	420	10	3	0	1	0	0	0	1	0	0	0	0	1	0	0	0	1	0	0	0	0	1	0	3.22531
2.5	550	4	0.6646	234	0.324	27.4	2.85	-1.134	1.652	420	10	3	0	0	0	1	0	1	0	0	0	0	1	0	0	0	1	0	0	0	0	1	0	3.84819
2.5	550	4	0.7108	517	0.324	27.4	2.85	-1.168	1.414	420	10	3	0	0	0	1	0	1	0	0	0	0	1	0	0	0	1	0	0	0	0	1	0	4.08458
2.3	600	4	0.646	28	0.324	27.3	2.67	-1.182	1.54	420	10	3	0	1	0	0	0	1	0	0	0	0	0	0	1	0	1	0	0	0	0	1	0	1.91381
5	520	2	3.532	83.4	0.32	27.2	2.81	-0.43	2.38	420	10	1	0	0	1	0	0	0	0	0	1	0	1	0	0	0	1	0	0	0	0	1	0	3.54407
10	520	4	0.89	81.5	0.324	27.5	2.45	-0.16	2.29	420	10	1	0	1	0	0	0	0	0	0	1	0	1	0	0	0	1	0	0	0	0	1	0	2.49038
20	580	2	0.81	123.4	0.324	27.5	2.46	-0.07	2.39	420	10	1	0	1	0	0	0	0	0	0	1	0	1	0	0	0	1	0	0	0	0	1	0	2.6582
20	580	2	0.92	74.1	0.324	27.5	2.49	-0.31	2.18	420	10	1	0	1	0	0	0	0	0	0	1	0	1	0	0	0	1	0	0	0	0	1	0	2.55303
20	580	2	0.77	165.4	0.324	27.5	2.5	-0.45	2.05	420	10	1	0	1	0	0	0	0	0	0	1	0	1	0	0	0	1	0	0	0	0	1	0	2.6886
2.5	550	4	0.778	32.31	0.324	27.8	2.74	-1.102	1.114	420	10	3	0	1	0	0	0	0	0	1	0	0	1	0	0	1	0	0	0	0	0	0	1	1.17551
2.5	550	4	0.7018	43.41	0.324	27.8	2.67	-1.056	1.428	420	10	3	0	1	0	0	0	0	0	1	0	0	1	0	0	1	0	0	0	0	0	0	1	2.62154
2.5	550	3	0.76	34.78	0.324	27.6	2.48	-1.2	1.28	420	10	3	0	0	1	0	0	0	0	1	0	0	1	0	0	0	1	0	0	0	0	1	0	3.93952
2.5	550	3	0.76	34.78	0.324	27.6	2.48	-1.2	1.28	420	10	3	0	0	1	0	0	0	0	1	0	0	1	0	0	1	0	0	0	0	0	1	0	3.14051
